# Supplementary material for: Efficacy and Safety of Anti-PD1/PDL1 in Advanced Biliary Tract Cancer: A Systematic Review and Meta-Analysis
Source: Front Immunol. 2022 Mar 2;13:801909. doi: 10.3389/fimmu.2022.801909 (PMC8924050; doi:10.3389/fimmu.2022.801909)
Supplement: Supplementary file 3 [file DataSheet_1.csv]

Search number	Query	Sort By	Filters	Search Details	Results	Time
3	((((((("Biliary Tract Neoplasms"[Mesh]) OR ((Biliary Tract Neoplasm[Title/Abstract]) OR (Neoplasm, Biliary Tract[Title/Abstract]) OR (Neoplasms, Biliary Tract[Title/Abstract]) OR (Biliary Tract Cancer[Title/Abstract]) OR (Biliary Tract Cancers[Title/Abstract]) OR (Cancer, Biliary Tract[Title/Abstract]) OR (Cancers, Biliary Tract[Title/Abstract]) OR (Cancer of the Biliary Tract[Title/Abstract]) OR…			("Biliary Tract Neoplasms"[MeSH Terms] OR ("biliary tract neoplasm"[Title/Abstract] OR (("neoplasm s"[All Fields] OR "Neoplasms"[MeSH Terms] OR "Neoplasms"[All Fields] OR "Neoplasm"[All Fields]) AND "biliary tract"[Title/Abstract]) OR "neoplasms biliary tract"[Title/Abstract] OR "biliary tract cancer"[Title/Abstract] OR "biliary tract cancers"[Title/Abstract] OR "cancer biliary tract"[Title/Abstr…	139	4:39:22
2	((((PD1[Title/Abstract]) OR (PD-1[Title/Abstract])) OR (PDL1[Title/Abstract])) OR (PD-L1[Title/Abstract])) OR (PDL-1[Title/Abstract])			"PD1"[Title/Abstract] OR "PD-1"[Title/Abstract] OR "PDL1"[Title/Abstract] OR "PD-L1"[Title/Abstract] OR "PDL-1"[Title/Abstract]	27,250	4:38:55
1	(((((("Biliary Tract Neoplasms"[Mesh]) OR ((Biliary Tract Neoplasm[Title/Abstract]) OR (Neoplasm, Biliary Tract[Title/Abstract]) OR (Neoplasms, Biliary Tract[Title/Abstract]) OR (Biliary Tract Cancer[Title/Abstract]) OR (Biliary Tract Cancers[Title/Abstract]) OR (Cancer, Biliary Tract[Title/Abstract]) OR (Cancers, Biliary Tract[Title/Abstract]) OR (Cancer of the Biliary Tract[Title/Abstract]) OR …			"Biliary Tract Neoplasms"[MeSH Terms] OR ("biliary tract neoplasm"[Title/Abstract] OR (("neoplasm s"[All Fields] OR "Neoplasms"[MeSH Terms] OR "Neoplasms"[All Fields] OR "Neoplasm"[All Fields]) AND "biliary tract"[Title/Abstract]) OR "neoplasms biliary tract"[Title/Abstract] OR "biliary tract cancer"[Title/Abstract] OR "biliary tract cancers"[Title/Abstract] OR "cancer biliary tract"[Title/Abstra…	37,074	4:37:40
